# Supplementary material for: Vitamin D opposes multilineage cell differentiation induced by Notch inhibition and BMP4 pathway activation in human colon organoids
Source: Cell Death Dis. 2024 Apr 29;15(4):301. doi: 10.1038/s41419-024-06680-z (PMC11058856; doi:10.1038/s41419-024-06680-z)
Supplement: Supplementary file 2 — Supplementary Table S1 [file 41419_2024_6680_MOESM2_ESM.xlsx]

## Sheet: Hoja1
Supplementary Table S1. Criteria used to estimate the differentiation grade of enterocytes and goblet cells.
	ENTEROCYTIC FEATURES					GOBLET CELL FEATURES
	PARAMETER-1		PARAMETER-2			PARAMETER-1		PARAMETER-2
	Rootlet lenght (µm)	Value	Microvilli density (microvilli/µm)	Value		Clusters per cell	Value	Total cluster area (µm2)	Value
	0	1	< 5	1		0	1	0	1
	≤ 0.7	2	5 - 8	2		1 - 2	2	≤ 3.5	2
	> 0.7	3	> 8	3		> 2	3	> 3.5	3
	ENTEROCYTIC FEATURES					GOBLET CELL FEATURES
	Sum of values	Grade				Sum of values	Grade
	2	Low				2	Low
	3 - 4	Medium				3 - 4	Medium
	5 - 6	High				5 - 6	High
For each cell, two ultrastructural parameters were quantitatively estimated and values (1, 2 or 3) were assigned to them using ranks (upper tables). Cell differentiation grades were then defined by the sum of these values (lower tables).
