# Supplementary material for: Vitamin D opposes multilineage cell differentiation induced by Notch inhibition and BMP4 pathway activation in human colon organoids
Source: Cell Death Dis. 2024 Apr 29;15(4):301. doi: 10.1038/s41419-024-06680-z (PMC11058856; doi:10.1038/s41419-024-06680-z)
Supplement: Supplementary file 3 — Supplementary Table S2 [file 41419_2024_6680_MOESM3_ESM.xlsx]

## Sheet: Hoja1
Supplementary Table S2. Quantification of cells displaying low (L), medium (M) or high (H) grade of differentiation in normal organoids incubated in DIFF, BMP4, DBZ or B + D media in the presence or absence of calcitriol (100 nM) for 48 h.
	DIFF medium
	Vehicle									Calcitriol
	Total	Indif.	Enterocytes			Mucosecretory					Indif.	Enterocytes			Mucosecretory
			L	M	H	L	M	H		Total		L	M	H	L	M	H
Number of cells	396	18	126	69	30	57	54	42		364	93	155	26	6	41	26	17
%	100	4.54545	31.8182	17.4242	7.57576	14.3939	13.6364	10.6061		100	25.5495	42.5824	7.14286	1.64835	11.2637	7.14286	4.67033
	BMP4 medium
	Vehicle									Calcitriol
	Total	Indif.	Enterocytes			Mucosecretory					Indif.	Enterocytes			Mucosecretory
			L	M	H	L	M	H		Total		L	M	H	L	M	H
Number of cells	530	4	117	142	197	27	26	17		466	109	228	64	31	19	13	2
%	100	0.754717	22.0755	26.7925	37.1698	5.09434	4.90566	3.20755		100	23.3906	48.927	13.7339	6.65236	4.07725	2.7897	0.429185
	DBZ medium
	Vehicle									Calcitriol
	Total	Indif.	Enterocytes			Mucosecretory					Indif.	Enterocytes			Mucosecretory
			L	M	H	L	M	H		Total		L	M	H	L	M	H
Number of cells	269	12	32	20	6	41	65	93		220	30	74	24	24	25	20	23
%	100	4.46097	11.8959	7.43494	2.23048	15.2416	24.1636	34.5725		100	13.6364	33.6364	10.9091	10.9091	11.3636	9.09091	10.4545
	B + D medium
	Vehicle									Calcitriol
	Total	Indif.	Enterocytes			Mucosecretory					Indif.	Enterocytes			Mucosecretory
			L	M	H	L	M	H		Total		L	M	H	L	M	H
Number of cells	325	0	56	44	52	9	41	123		368	21	172	28	9	37	53	48
%	100	0	17.2308	13.5385	16	2.76923	12.6154	37.8462		100	5.70652	46.7391	7.6087	2.44565	10.0543	14.4022	13.0435
