# Supplementary material for: Vitamin D opposes multilineage cell differentiation induced by Notch inhibition and BMP4 pathway activation in human colon organoids
Source: Cell Death Dis. 2024 Apr 29;15(4):301. doi: 10.1038/s41419-024-06680-z (PMC11058856; doi:10.1038/s41419-024-06680-z)
Supplement: Supplementary file 4 — Supplementary Table S3 [file 41419_2024_6680_MOESM4_ESM.xlsx]

## Sheet: Hoja1
Supplementary Table S3. List of genes differentially regulated in colon normal organoids upon 48 h incubation in B + D medium identified by RNA-seq assay (q < 0.05).
Gene name	log2FoldChange
TM4SF4	8.31064
GUCA2A	7.03577
CHP2	6.26987
SI	6.17054
FABP2	6.14841
MEP1A	5.6534
UGT2B17	5.62905
ALPI	5.62625
GUCA2B	5.60115
PDZK1	5.49812
FLJ22763	5.40998
ANPEP	5.40946
ANXA10	5.33971
SULT1B1	5.32619
CA1	5.20915
APOBEC1	5.18716
DHRS9	5.09017
FABP1	5.08533
BTNL3	5.07502
SLC17A4	5.03405
SLC30A10	4.90315
TM6SF2	4.89277
SLC26A3	4.86212
CHST5	4.84482
MYO1A	4.83768
CIDEC	4.80768
LGALS2	4.75592
OSTBETA	4.71446
SLC16A9	4.61061
PSCA	4.54652
ALPPL2	4.53313
CD300LF	4.50448
SLC5A9	4.50373
SEC1	4.50345
BTNL8	4.49229
AKR1B10	4.45761
GSTA2	4.43457
CA4	4.39259
AADAC	4.37152
EVI2B	4.31977
CDHR2	4.27029
MS4A8B	4.26897
TFF2	4.26703
CYP3A4	4.25656
HPGD	4.24563
FCGBP	4.24273
SLCO2A1	4.24213
MAL	4.19353
ABCG2	4.19023
RAB37	4.17978
SMPD3	4.07276
C11orf86	4.07068
EFNA2	4.02883
ISX	4.0179
ANXA13	3.97057
UGT2B7	3.96897
B3GALT2	3.92897
FABP6	3.92829
XPNPEP2	3.92118
SHD	3.89408
SAMD9L	3.8883
GPT	3.88483
LOC646627	3.86967
C14orf176	3.84651
GBA3	3.84102
LRRC19	3.83934
CYP2C9	3.83098
SCGB2A1	3.81207
CEACAM7	3.79827
ABCC13	3.77899
PSAPL1	3.76956
AXDND1	3.70062
TFF1	3.67429
GSTA1	3.65881
AMICA1	3.63559
TMEM82	3.63166
VNN2	3.63017
FER1L6	3.60106
EDN3	3.60043
C17orf109	3.54032
LINC00483	3.50668
FAM55A	3.49775
HRASLS2	3.4837
VNN1	3.47223
LRP4	3.4566
C17orf110	3.43435
CHAD	3.41424
CD177	3.36976
IGSF5	3.36887
SLC44A5	3.36227
NR1H4	3.36004
CCL15	3.34714
DMBT1	3.33888
BCMO1	3.335
LOC643714	3.33266
ABCC2	3.32815
C3orf32	3.32787
GGT1	3.32671
FMO5	3.32158
SLC25A34	3.30893
MOGAT3	3.3039
HSD17B3	3.29918
BMP3	3.29244
SEMA6D	3.28061
CDHR5	3.26871
TRANK1	3.25816
TTC39A	3.25088
MYO15B	3.24874
ALDOB	3.2139
ATP13A4	3.18701
RGS2	3.18138
CYP2B6	3.18093
KRT20	3.16064
SDR16C5	3.15702
PHGR1	3.15179
PDZD3	3.14902
C21orf88	3.12214
CYP4F2	3.12136
DUOXA2	3.10174
CAPN9	3.09655
INSC	3.04872
C5orf4	3.04787
TM4SF20	3.02402
PTPRH	3.02304
GDPD3	3.02286
GPD1	3.0183
XDH	3.01368
VSIG1	3.00666
ATP2A3	3.00094
UNC13C	3.0007
ACE2	2.99828
LRRC66	2.99719
TNNI2	2.98643
DUOX2	2.98305
SFTPA2	2.98108
PRKG2	2.97375
REG4	2.97308
GPA33	2.9402
MUC2	2.93395
ADTRP	2.93168
LOC100505989	2.92812
B3GALT5	2.91045
CREB3L3	2.90859
CCRL1	2.90448
CDKN2B-AS1	2.89871
C12orf56	2.8987
C10orf99	2.89143
PPP1R3G	2.87846
AKR7A3	2.867
SLC39A5	2.86643
CDX1	2.86321
ABCB1	2.86147
ENTPD8	2.85794
DENND2A	2.85436
CIDEB	2.84079
LPAR1	2.80173
IL18R1	2.79975
DSCAML1	2.79815
SLC3A1	2.79777
FAM55B	2.77531
UGT2B15	2.77004
MUC5B	2.74856
C11orf53	2.7454
S100A5	2.73403
TRIM31	2.72671
MS4A12	2.71483
BPIFB1	2.70547
CYP2C18	2.70137
C15orf48	2.70006
REN	2.69651
NEU4	2.69531
ABCC6P1	2.69029
HSD17B2	2.68619
ANKS4B	2.68455
UGT2A3	2.68271
LUM	2.6649
VSIG2	2.66435
TTR	2.65252
ARL14	2.65106
BCAS1	2.64982
SPINK1	2.64476
SIGLEC15	2.6181
FAM132A	2.61438
MUC17	2.58342
ISG20	2.5819
C2orf88	2.56534
RNF186	2.56277
HMOX1	2.54869
MFSD7	2.54309
SLC22A20	2.53937
SPINK5	2.53741
CHD5	2.53165
TFF3	2.52662
MMP28	2.52381
PRKACB	2.51988
CDH17	2.51436
SAMD9	2.50466
A1CF	2.50395
SLC22A18AS	2.49763
FAM83A	2.48891
PAPSS2	2.48791
SELENBP1	2.48428
NRG4	2.46972
COL9A1	2.46098
IL6R	2.45724
RAPGEF3	2.45603
SLPI	2.4524
TINAG	2.4523
DAPK2	2.44783
TRIM3	2.44645
LRRC31	2.43766
FSIP2	2.43507
MIA2	2.4329
SH3D21	2.43277
FAM177B	2.43273
TRIM6	2.43239
CEACAM1	2.42324
OXTR	2.40648
CHST4	2.39977
CTSS	2.39458
STOM	2.39086
VAV3	2.38756
COL17A1	2.37444
TMEM37	2.35559
KPNA7	2.34842
PLA2G4F	2.34791
DISP2	2.33963
OSTalpha	2.33865
ADRA1B	2.33642
SGK2	2.33084
LY6D	2.32826
MUC16	2.32717
MYO7B	2.32521
FAM25A	2.32384
KLK13	2.32353
HYAL1	2.3172
GAL3ST1	2.30984
UGT1A1	2.30979
CASP5	2.30368
ABCA10	2.30326
STARD8	2.30205
P2RY2	2.2936
KLF2	2.28519
LGALS9C	2.27172
MALL	2.2673
HTR1D	2.25482
IL17RE	2.25443
PITX1	2.24985
CLCA4	2.24806
SYTL5	2.24011
IHH	2.23355
PNCK	2.23191
MTMR11	2.231
PKIB	2.22515
SULT1C2	2.21917
DDX60L	2.21614
APOBR	2.21338
CPAMD8	2.20942
STYK1	2.20571
CYP4F3	2.20326
AKR7L	2.20263
RNASE4	2.20242
ANG	2.1942
C20orf118	2.19279
SMPDL3A	2.19256
AGR2	2.18868
LGALS3	2.18857
STX19	2.18744
IQGAP2	2.18657
B3GNT8	2.18112
SLC6A7	2.15893
PAG1	2.15749
CEACAM6	2.14639
RIMS3	2.14218
ADCY4	2.13937
OASL	2.13892
SULT2B1	2.13867
PCK1	2.13781
KLK11	2.13644
USP2	2.13631
HNF4G	2.1329
PRSS36	2.12443
CLRN3	2.12043
DQX1	2.11298
LOC100505839	2.11007
CDKN2B	2.10625
GBP3	2.10299
P2RX4	2.08305
DUOX1	2.07658
CALML4	2.0754
ACVRL1	2.07264
PRKG1	2.07151
C11orf93	2.06836
PLBD1	2.06766
CA2	2.05998
HKDC1	2.05754
LGALS4	2.05175
GOLGA7B	2.04793
NR1I2	2.04405
SLC15A1	2.03853
CYP4F12	2.03363
TMEM140	2.02148
TP53INP2	2.01977
MYOM3	2.01652
GUCY2C	2.01324
LOC100129046	2.00565
TMEM163	2.0039
SLC6A8	2.00235
PLAT	2.00032
FRMD1	1.98721
DSC2	1.98554
MGAT3	1.97994
TSPAN1	1.97936
TLCD2	1.9744
CLDN23	1.97403
SEPP1	1.97004
IL1R2	1.96866
TUBAL3	1.9637
ACY3	1.95968
LDHD	1.94806
HLA-G	1.94095
IGSF9	1.94046
RASA4	1.93068
IL22RA1	1.92987
TMEM184A	1.92757
NR3C2	1.92755
LGI4	1.9261
TBX10	1.9023
NR0B2	1.90121
SLC41A2	1.8996
CORO2A	1.89842
ABHD11-AS1	1.89562
FADS6	1.8938
CXCL11	1.89254
AKR1C2	1.89177
TMEM54	1.88363
DPCR1	1.88223
SYT8	1.87902
C12orf36	1.86991
MIR22HG	1.86812
ACE	1.86321
MAF	1.86095
HHLA2	1.85966
GPR115	1.85804
ITGB6	1.85265
SCIN	1.84969
FGFR3	1.84757
DPP4	1.83888
ASL	1.83114
DDX60	1.83029
MAOA	1.8165
GCNT3	1.81304
NMUR2	1.80797
AGPAT9	1.80423
LOC646999	1.80273
SMPD1	1.80086
SLC22A18	1.79971
C10orf25	1.79626
KLF4	1.79069
LRRC4	1.78439
CYBB	1.77736
LOC100216001	1.77515
UNC5B	1.77112
TCN2	1.76999
DNAJC22	1.76609
MGLL	1.76305
MESP1	1.76242
ITPKA	1.76065
RHBDL2	1.74083
FXYD3	1.74062
PLAC8	1.73846
SLC6A20	1.73392
CCRL2	1.73387
KBTBD11	1.72988
NDRG1	1.72879
SYTL2	1.72772
INSIG1	1.72616
AMIGO2	1.72324
SLC9A3R1	1.71382
MAPK3	1.70937
PRAP1	1.70845
LONRF3	1.69911
EPS8L1	1.69822
C17orf67	1.69281
MXD1	1.69257
HMGCS1	1.69067
AHCYL2	1.69056
SLC25A20	1.69035
CES2	1.6881
SEC24D	1.68407
PPP1R14D	1.68184
SLCO2B1	1.68084
ENTPD5	1.67746
SLC9A1	1.66787
C10orf10	1.66642
FAM3D	1.66586
MARCH3	1.66414
LPCAT4	1.66195
C2orf72	1.66155
OSGIN1	1.66134
ESAM	1.65815
HEPH	1.65337
MUC13	1.64865
KIAA1211	1.64592
SPDEF	1.64489
B3GALT4	1.64136
ACPP	1.63248
B3GNT6	1.63145
ACSS2	1.62967
PRR15	1.6288
ENPP1	1.62749
LOC100130872	1.62658
TRIM36	1.61345
SP6	1.61307
EGLN3	1.61267
GGT8P	1.61156
TM4SF5	1.61038
UPP1	1.60935
IFITM10	1.60912
MICALCL	1.60881
NCKAP5	1.60334
CDA	1.60308
AIM1	1.60307
FAM83E	1.60246
AMN	1.6003
FA2H	1.59961
BAAT	1.59763
SYT7	1.5973
AGMAT	1.59695
SH3TC1	1.59493
ALDH1A1	1.59162
LAMA4	1.59143
SERPINE2	1.5892
TMCC3	1.58842
PLS1	1.58609
PRDM7	1.58469
KLK1	1.58459
SLC4A4	1.57765
C11orf91	1.57386
C19orf77	1.57278
ALPK3	1.57216
LOC100289255	1.56981
RIPK3	1.56722
MVD	1.56596
CDC42EP5	1.56569
GBP1	1.56374
CLTB	1.56036
BAIAP2L2	1.55793
INCA1	1.55711
BRP44L	1.55676
CAPN5	1.55482
LINC00482	1.55453
KCNK6	1.5536
TMEM61	1.55298
DDC	1.55158
RAB3B	1.55013
RAPGEFL1	1.5492
C2CD2L	1.54913
PARP12	1.54836
C8orf4	1.54593
BHLHE40	1.54551
TCEA3	1.5455
ASTE1	1.54487
SLC6A12	1.5435
FRMD3	1.54206
ERN2	1.542
IL2RG	1.54054
THRB	1.53761
PROC	1.53499
ST6GALNAC1	1.53376
SLC45A3	1.53364
TLR3	1.53151
FAM214B	1.53
RUNDC3B	1.51951
CEACAM5	1.5195
CPM	1.51916
PADI2	1.5112
MIR31HG	1.51007
VAMP5	1.50883
PIGZ	1.50642
GPR153	1.50484
AOAH	1.5048
ITPK1-AS1	1.50473
KCP	1.50457
STARD10	1.50395
RASEF	1.50236
CCDC159	1.50231
SLC35D1	1.50174
SFTA2	1.4975
THSD7A	1.49724
AAA1	1.49505
PLXNA2	1.49095
SRD5A3	1.48978
TP53I3	1.48965
ANK1	1.48506
WNT4	1.47881
SLC44A4	1.47797
CCL28	1.47644
FAM3B	1.47466
P2RY1	1.47237
HSD11B2	1.4722
SIDT1	1.47014
ZC3H12D	1.46946
ANXA4	1.46834
EBP	1.46174
BDKRB2	1.45778
POTEM	1.45365
GPR110	1.44823
POLD4	1.4464
RIOK3	1.44588
ST3GAL6	1.44457
TMEM120A	1.44317
LINC00520	1.43326
TFEB	1.43002
BDKRB1	1.42972
PIWIL2	1.42909
AHNAK	1.42905
S100A4	1.42894
COL5A3	1.4288
GLOD5	1.42751
FDPS	1.42578
MGAT4A	1.4251
CYP3A5	1.4231
PARM1	1.42013
SLC22A23	1.41652
VILL	1.41482
CD82	1.41475
GCNT2	1.4142
TSPAN12	1.41352
IL10RB	1.41232
OR7E14P	1.40747
MSMO1	1.4036
SLC14A1	1.4017
TSPAN3	1.40157
PRKAG2	1.40065
HIF1A-AS2	1.39904
AK4	1.39656
NFKBIZ	1.39639
TFPI	1.39635
LOC729966	1.39473
FUT2	1.39376
TRIM7	1.39369
AGPAT2	1.3929
SEMG1	1.39278
CD1D	1.39264
C14orf105	1.39132
AK7	1.38619
RHOD	1.38467
FAM114A1	1.38342
NIPAL2	1.38217
PRDM16	1.3819
ZFAND2A	1.38163
TDP2	1.38022
CYSTM1	1.37819
NAT2	1.3763
BPNT1	1.37445
GTF3C6	1.37237
SC5DL	1.36952
CCDC68	1.36937
IFNE	1.36777
IDI1	1.3637
UNC13D	1.36233
VIL1	1.35911
TRIM14	1.35781
VAMP8	1.35744
SIRT6	1.35442
ADM	1.35279
ANGPTL4	1.35049
MARVELD3	1.35043
AKR1C1	1.34915
EPB41L4B	1.34749
LOC728978	1.34691
RAB27B	1.34546
CAPN8	1.3453
ASPHD2	1.34457
RHOC	1.34441
PTK6	1.34344
LRP10	1.34209
C4orf34	1.34168
PCSK5	1.34074
CYP51A1	1.34038
ISG15	1.33532
TRIM15	1.32391
AGR3	1.32232
DGAT1	1.3222
ASAP3	1.31974
NDST1	1.31968
CD68	1.31546
ACOT4	1.31268
PLCB3	1.31199
MYLK	1.3111
DHRS3	1.30945
C11orf75	1.30689
FAM105A	1.30684
CMAS	1.30571
TMC4	1.30563
TSC22D3	1.30428
NAT1	1.30411
BCL3	1.29721
COMTD1	1.29719
OPTN	1.29612
NUCB2	1.29459
GSDMB	1.29411
CARD6	1.29181
RARRES3	1.28704
SLC9A2	1.28522
DSG2	1.28117
BLNK	1.27849
ZBTB7B	1.27646
SSBP2	1.27638
PRR13	1.2763
BMP2	1.27557
MOB3B	1.27336
ZNF28	1.27243
PYROXD1	1.26973
HNF4A	1.26896
SPPL2A	1.26822
TMEM117	1.26698
MTUS2	1.26631
CPEB3	1.26616
POF1B	1.26207
MSRA	1.25906
GALNT3	1.25457
TNFRSF14	1.25304
GPRIN2	1.25289
SLC16A3	1.25236
EPB41L1	1.24831
LAD1	1.24638
EFHD2	1.24548
DST	1.24423
SYT12	1.24324
PPP1R12B	1.24311
LRRFIP2	1.23992
ANO1	1.23947
MVP	1.23756
STXBP5	1.23728
CPNE8	1.23484
GLYCTK	1.23426
EHBP1L1	1.23388
LHFPL2	1.23333
EPB41L3	1.23254
HIGD1A	1.2314
BIRC3	1.23045
CKMT1B	1.22891
SIPA1L2	1.22807
IGSF22	1.22784
TUBB2A	1.2242
PER3	1.22189
SQLE	1.21889
KALRN	1.21701
STS	1.21596
SP110	1.21552
B3GNT5	1.21412
CCR6	1.21333
MMEL1	1.21094
EPCAM	1.21035
ZZEF1	1.21023
PLA2R1	1.20984
FZD5	1.20938
ID3	1.20898
UGDH	1.20819
GAN	1.20812
C14orf129	1.20722
MLX	1.20416
TMEM98	1.20318
WNK4	1.20205
APOL6	1.20164
ACOT2	1.19954
BMP1	1.19952
ITGA1	1.19873
PTPRB	1.19731
CDK14	1.19707
EHD2	1.19604
RDH10	1.19457
RNF103	1.19446
PHLPP2	1.19255
RASSF6	1.19219
B3GNT3	1.19166
TRPM4	1.19165
LGALS9	1.18989
KIF16B	1.18907
TMEM164	1.18631
ALDH3B1	1.18626
GPR126	1.18567
STARD4	1.18564
CLIC3	1.18495
CNGA1	1.18363
DGKA	1.18288
ATG4A	1.18271
KLF6	1.18248
TPK1	1.18176
LGALSL	1.18099
PARP8	1.17966
STON2	1.17729
ACAT2	1.17606
SLC2A6	1.17583
GOLM1	1.1756
GFPT1	1.17523
MLPH	1.17464
SEMA4G	1.17444
CD164	1.17119
HSD17B11	1.17101
BCL2L15	1.17045
EMP1	1.1696
BLVRB	1.16908
PLA2G10	1.16888
NT5E	1.16855
EIF4E3	1.16595
CEBPA	1.16433
PDCD4	1.16285
SLC37A1	1.16284
SLC35A3	1.16245
TMEM144	1.16224
NGEF	1.15984
DOK4	1.15762
CTSE	1.15672
RAPH1	1.15445
C11orf35	1.15422
VSTM2L	1.15078
LIMA1	1.14979
RIMKLA	1.1483
PITPNM3	1.1474
EPAS1	1.14731
GALE	1.14719
HECTD3	1.14613
C19orf21	1.14298
TM9SF3	1.14281
TLR6	1.14062
RHOBTB1	1.14016
DNAJB9	1.13854
CHFR	1.13827
FGD4	1.13808
CDH1	1.13715
TNFSF10	1.13662
CBLB	1.13616
CD63	1.13598
SNX8	1.13587
SLC46A3	1.13484
KIAA1161	1.13481
ETFDH	1.133
DUSP5	1.12986
SLC35C1	1.12976
PRR15L	1.12912
KIAA0513	1.12772
PLEC	1.12525
CRIP1	1.12506
AKR1C3	1.12456
SH3BGRL3	1.12411
OVOL1	1.12398
MICAL1	1.1238
HRCT1	1.12317
LAMC2	1.12234
SCD	1.12063
SERINC2	1.11991
RILP	1.11875
IYD	1.11793
VIPR1	1.11756
ETHE1	1.11741
OSBPL5	1.1163
HLA-F-AS1	1.1163
TRIP4	1.11516
DNAJC3	1.11426
SLC5A1	1.11392
USP18	1.11025
IGSF3	1.11015
C9orf7	1.11006
FOXA3	1.11002
FAM83B	1.10992
PKP3	1.10943
MAP3K5	1.10872
GDPD2	1.10866
FAM13A	1.10708
ACOT11	1.10701
ITGB4	1.10499
TSPO	1.10461
CAMK2N1	1.1039
LAMB3	1.10305
P4HB	1.10236
LOC400643	1.10132
GJB1	1.10077
EFNB2	1.10038
HSPB1	1.10014
ACTR3	1.10013
ALAS1	1.09806
NR5A2	1.09709
PRSS3	1.09708
MAGI3	1.09705
ALDH1L1	1.09594
FADS2	1.09493
SIRT7	1.09489
BCAR3	1.09404
PRSS8	1.09378
CPEB2	1.09335
RAB27A	1.09238
FKBP1B	1.09106
LOC100505633	1.09086
FRK	1.09069
CCDC107	1.09053
CGN	1.0887
ANO9	1.08738
LSS	1.08729
PDLIM2	1.08711
FER1L4	1.08576
SOWAHA	1.08417
FAM63A	1.08265
PIM1	1.0809
TXNDC17	1.08037
VASP	1.07908
IBTK	1.07847
TMEM221	1.07765
MBNL3	1.07704
AKAP5	1.07644
SGMS2	1.07593
CDS1	1.07531
CHN2	1.07294
RALB	1.07276
ABP1	1.07227
UGP2	1.07177
TMC7	1.06956
AATK	1.0694
DHRS11	1.06915
DENND5B	1.06907
GALNT7	1.06736
RETSAT	1.06456
INPP5A	1.06253
MAPK13	1.06184
NR2F6	1.06168
KIF13B	1.06153
BHLHE41	1.06079
CASP4	1.0606
ERBB2IP	1.0606
SOCS3	1.05982
TDRD7	1.05925
NUP62CL	1.05925
SERPINB6	1.05916
ACTR3C	1.05859
C4orf32	1.05801
PARP14	1.05739
FMN1	1.05642
DNHD1	1.05632
PCSK7	1.0548
NRP2	1.05419
CIB1	1.05415
RBM47	1.05319
MVK	1.05303
COBLL1	1.05247
ITM2C	1.05205
SYTL4	1.05189
GPRC5C	1.05008
IL1RN	1.04984
SPATS2L	1.04961
BCL10	1.04856
SNX9	1.04817
SLC25A43	1.04789
CTSD	1.04783
MFSD2A	1.04584
EZR	1.04579
SRC	1.04566
TJP2	1.04414
ZFYVE28	1.04383
FAM69A	1.04363
CALB1	1.04247
STXBP2	1.04232
DENND1B	1.042
SLC17A5	1.04177
ARHGAP27	1.04158
CLIC1	1.04029
SLC27A4	1.03963
ZNF320	1.03928
LOC440335	1.03847
S100A6	1.03844
MYO18A	1.03601
TSPAN8	1.03587
UBE2J1	1.0353
QSOX1	1.03306
TMBIM1	1.03259
ICAM3	1.03194
HBEGF	1.03159
NAGPA	1.0309
ARHGAP42	1.0309
TJP3	1.02915
HK2	1.02783
CTNNA1	1.02719
RIN2	1.02608
YWHAH	1.02593
OBSCN	1.02491
FAM177A1	1.02453
AK1	1.02447
PLIN3	1.02416
ANTXR2	1.02405
CAV2	1.023
TEP1	1.02286
GALNT12	1.02224
CRELD2	1.02174
KCTD1	1.02052
ATP8B1	1.02031
PARP9	1.02026
OSTM1	1.01884
GGT6	1.01883
ERO1L	1.01794
TIMP2	1.01789
RP2	1.01768
NSDHL	1.01725
PRKCD	1.01716
SNCG	1.01637
PLLP	1.01549
GJB3	1.01452
LOC439990	1.01428
FAM86DP	1.01333
PAQR8	1.01278
LPAR5	1.01256
WSB2	1.01209
S100P	1.01137
TMEM87B	1.01048
TPD52	1.01031
RNASEL	1.0097
PPP2CB	1.00912
PLEKHA7	1.00841
CMBL	1.0081
S100A16	1.00805
STAP2	1.00732
LYST	1.00706
PLEKHG6	1.00685
DNM2	1.00545
MPP7	1.00421
HDAC11	1.00342
CREB3L1	1.0027
PEX26	1.00118
SCAMP2	0.999009
RASGRF2	0.998199
TGM2	0.998116
JHDM1D	0.998106
PDZK1IP1	0.997701
SEMA4B	0.996436
GPER	0.993834
APPL2	0.993685
CABLES1	0.993571
C9orf125	0.992158
FAM211A	0.991167
AAK1	0.990816
CRYL1	0.990141
PPARG	0.989912
ACADS	0.987801
SH3GL1	0.987177
ARL6IP5	0.98664
GDA	0.986481
FAM113B	0.985438
ANXA2P3	0.985184
TRIM10	0.984785
KLF3	0.983943
PIGR	0.981962
TMEM92	0.980792
LACTB2	0.98075
CLN3	0.979456
TMEM62	0.979204
SP100	0.979173
RAB22A	0.978805
EPB49	0.9785
C11orf80	0.977087
SLC27A2	0.976895
CYP2S1	0.976867
GALNT5	0.976373
CKMT1A	0.976294
PDE4C	0.974827
HGD	0.974677
KRT19	0.97381
CSRNP1	0.97322
GNA11	0.97192
KDELR3	0.970557
PAK1	0.969721
RHOF	0.969359
SCEL	0.965482
KCNK5	0.964349
MED16	0.963871
EPS8	0.963649
EDEM3	0.963405
RPS6KA3	0.963271
KRAS	0.963236
SFT2D2	0.963233
C4orf19	0.962947
ITPKC	0.96282
EHD1	0.960324
GNG12	0.960051
KLC4	0.959657
ZNF600	0.959423
TNFAIP3	0.958607
LMO4	0.958317
MLKL	0.957004
DHRS7	0.95685
SERPINB8	0.956781
SGK1	0.955638
SLC30A7	0.948732
AES	0.948542
TAPBPL	0.947946
SURF4	0.947887
LOC115110	0.947527
C10orf54	0.947425
TAOK3	0.94674
RASSF7	0.946664
HIST1H2BK	0.943864
UFC1	0.943164
ADIPOR2	0.942734
SELS	0.942276
TMEM45B	0.940729
PI3	0.938291
GMPPB	0.935565
PTK2B	0.93467
ELFN2	0.934036
CASP7	0.933215
WASL	0.932508
MCU	0.932293
LDHA	0.931081
MIR210HG	0.930991
PSMB10	0.930555
ARAP2	0.929775
SDC1	0.929623
ESRRA	0.929485
FAR2	0.929157
SSPN	0.928929
MAST3	0.928609
PRSS12	0.928539
TMEM86A	0.928253
TPRG1L	0.9282
CBLC	0.927985
CLDN7	0.927039
C4BPB	0.926709
GLTP	0.926532
C1orf115	0.925792
JOSD1	0.925087
TRIM29	0.92327
SFN	0.923228
GPD1L	0.922497
IFNGR2	0.922119
ZNF57	0.921766
DDX58	0.921266
ID1	0.92071
IMPA1	0.919085
RAP1GAP	0.91889
RALGPS2	0.918712
TRIM21	0.91851
QPRT	0.918073
SAMD13	0.917721
AKAP13	0.917426
ARFGAP3	0.916763
SH3PXD2A	0.916558
LMO7	0.916449
SLC40A1	0.9138
S100A14	0.913471
PPP1R16A	0.913268
GAB1	0.912591
MAPK6	0.911657
B7H6	0.911176
FNIP2	0.909929
C10orf12	0.909582
C8orf73	0.909009
TRIB3	0.908099
ITGAV	0.90786
FAM214A	0.907798
SP140L	0.907789
MBOAT2	0.90619
SLC16A5	0.905678
ABHD2	0.903782
CD2AP	0.903103
TNK1	0.903071
FGFBP1	0.902816
CTAGE5	0.901879
ELL2	0.901689
SLC39A11	0.901191
MMP15	0.899958
ARRDC2	0.895911
ATP13A2	0.895154
SEC24A	0.894951
ME1	0.894103
MDFI	0.893218
LPIN3	0.893088
ANKRD36B	0.892579
F2RL1	0.892132
PLCL2	0.8912
GBP2	0.890873
GPD2	0.889314
SLC10A7	0.889071
HSD17B12	0.888076
ACAA2	0.886342
ACER3	0.886312
B4GALT1	0.886054
SLC22A3	0.88605
SULT1A1	0.88557
ATP2C2	0.88446
GMPPA	0.884012
MAP3K6	0.883964
EPN1	0.883314
TRAK1	0.882748
S100A10	0.881278
PRDX5	0.881032
ZHX1	0.879649
C1orf21	0.879567
HERPUD1	0.878921
PLOD2	0.878833
SEC11C	0.877519
FUT3	0.877136
GFER	0.87676
PAX8	0.875715
SYT17	0.875392
LRRC1	0.874269
ZNF75D	0.873724
SMAP1	0.8737
ATP1B1	0.873566
PAFAH2	0.873028
SLC20A1	0.872768
GNA13	0.869819
DENND2D	0.867758
INPP1	0.867197
SLC44A2	0.867127
CA12	0.866353
AGXT2L2	0.866234
PTPRR	0.866185
TNIP1	0.863808
SLC25A24	0.863678
CHP	0.863205
NCOA2	0.862701
ATP6V1D	0.861488
CAPN1	0.861275
NBEAL1	0.861033
TOB1	0.86102
PRKAB2	0.860889
PLSCR4	0.860669
ICK	0.860553
MYD88	0.860285
ST6GALNAC6	0.859626
PC	0.856754
AIM1L	0.856366
USP53	0.856093
RGS3	0.855433
CCDC88B	0.855381
MB21D2	0.854088
DIRC2	0.853959
TMCO3	0.853543
FUT6	0.85286
SEMA3E	0.8528
BTN2A1	0.852531
NPAS2	0.852341
ALDH2	0.852198
ETS1	0.851627
TNFRSF1A	0.848963
CAST	0.847661
EFNA1	0.846277
ASPH	0.846088
UNC93B1	0.845948
SLC44A1	0.845582
ABCA5	0.844747
ZC3H12A	0.844646
ENTPD7	0.843838
SLC50A1	0.843819
MTHFR	0.843767
ALDOA	0.843032
CD97	0.841933
SYK	0.841704
FLNB	0.840992
RER1	0.840891
C1orf106	0.840857
MIER3	0.839993
ELMO3	0.839302
ATP6V0D1	0.839289
TSC22D2	0.838314
USH1C	0.837572
CAP1	0.837537
FTH1	0.836734
CFL1	0.836477
NMI	0.835816
TECPR1	0.834791
PLXNB2	0.833976
ALOX5	0.833684
SCP2	0.832905
ST6GALNAC4	0.832583
BAIAP2L1	0.832195
PIP5K1B	0.831558
PLEKHJ1	0.831067
ACSM3	0.830991
ADM2	0.830667
MAP2K2	0.828237
PHLDA2	0.827984
CDX2	0.826933
LYSMD3	0.826889
TCIRG1	0.826574
ZNF808	0.825508
BCAR1	0.825436
TOX3	0.82478
ARL4A	0.824746
HNF1A-AS1	0.823473
C20orf112	0.822522
ZNF91	0.822247
MEF2C	0.821666
KIAA1671	0.821617
YWHAZ	0.820445
PXMP2	0.818905
ELF3	0.818742
LMBRD1	0.817322
C1orf210	0.817051
MREG	0.816631
SEMA3C	0.816295
CAB39	0.816128
CAPNS1	0.815633
ATL1	0.815228
FAM102A	0.814017
NAPEPLD	0.813903
FNDC3B	0.811787
KIAA0284	0.81178
ZBTB7A	0.810847
SLC35B3	0.810214
INTS6	0.810134
SLC10A3	0.810027
SPAG1	0.808917
KCTD9	0.808352
PTP4A1	0.808076
ARPC2	0.807843
PLD1	0.807319
MUC1	0.807166
CLDN12	0.807117
LRRFIP1	0.806927
BLCAP	0.8068
GOLT1A	0.805992
ACSF3	0.80576
MAP3K11	0.805406
UACA	0.805132
RTN4	0.804537
ZNFX1	0.804512
ZNF488	0.804463
HUS1	0.803287
IL4R	0.803164
SUN2	0.802711
ERAP2	0.802571
KDELR2	0.801506
TTC38	0.800709
OSBPL2	0.80068
TM9SF2	0.798544
DHDDS	0.798367
TPCN2	0.798272
TCP11L2	0.79797
IL28RA	0.797882
NUDT8	0.797565
ELF1	0.796583
UAP1	0.796485
NRBP2	0.795589
PDLIM5	0.795149
EXOC6B	0.794408
GOLGA4	0.793812
CORO1B	0.793175
JUNB	0.792663
RHOU	0.792338
SFT2D1	0.791728
GPR172A	0.790585
PGM1	0.790107
ANKRD37	0.789889
RPS6KA1	0.789811
O3FAR1	0.789568
EPS15	0.789313
SHROOM1	0.789256
DTX3L	0.789013
TMEM127	0.788999
C10orf125	0.788925
NDRG2	0.788887
ZBTB7C	0.788661
TSTA3	0.788562
ARHGEF5	0.787634
ACVR2A	0.787631
HERC3	0.787321
EDEM1	0.787276
SLC39A14	0.785979
OAS1	0.785695
CCNG2	0.785597
WLS	0.784738
SQRDL	0.784617
KCTD7	0.784392
PPAP2A	0.784201
LITAF	0.783635
ELOVL1	0.783481
LIMCH1	0.781824
ABHD5	0.781118
AKR1A1	0.780615
ADAP1	0.780518
ARHGEF16	0.780463
TXNDC11	0.780296
FCHO2	0.780016
LYPLA2	0.779693
RPN2	0.779571
ITSN2	0.779563
PLCD3	0.779504
XIAP	0.779164
FAM160A2	0.778705
KIF1C	0.778678
PPARGC1B	0.778237
NCLN	0.777898
PERP	0.777808
MARK2	0.777534
PFKP	0.777095
TEF	0.776121
ARFGEF2	0.774525
DENND1A	0.773934
SLC39A7	0.773745
CD59	0.772127
PCLO	0.772038
CCPG1	0.771776
AZGP1	0.771279
SEPW1	0.770454
NDOR1	0.770189
PQLC3	0.769322
C12orf57	0.768763
FAM3A	0.767651
RDH11	0.767462
FAM109A	0.767175
C19orf33	0.765973
TMEM41B	0.765594
PLXNA3	0.765159
RRBP1	0.765079
LARGE	0.765077
MITF	0.764446
SEC61A1	0.764291
C14orf1	0.763664
C11orf9	0.763191
JAGN1	0.761895
SLC35A2	0.761853
PSEN1	0.761579
PGK1	0.761244
ITCH	0.760617
CHMP6	0.759821
TMBIM4	0.759412
PEAK1	0.758526
SPINT1	0.758121
TMEM131	0.757808
SLC25A46	0.757604
TMPRSS2	0.757073
CDC42BPA	0.756772
IFI27	0.755847
DYRK2	0.755404
SOLH	0.754914
GMIP	0.753217
ARPC1B	0.752872
BRP44	0.752736
VDAC2	0.752318
ARHGDIA	0.751735
STRADB	0.751527
RNLS	0.751453
GJB4	0.7508
TMED5	0.750442
FAM213B	0.75026
CRYZ	0.750088
PDIA4	0.749511
ARNTL	0.749427
GSN	0.749287
CHMP2B	0.749103
CAPZA1	0.748638
INO80D	0.748618
RXRA	0.748339
TMEM8A	0.747819
RAP2C	0.747641
ELF4	0.74742
CAPG	0.747102
CNPPD1	0.746792
NT5C3	0.745423
B3GNT7	0.74434
HDGF	0.743261
HCFC2	0.743181
NAPRT1	0.742963
GLTPD1	0.741844
TMCO1	0.740928
ABCB6	0.740285
KCNQ1OT1	0.740104
ATP2A2	0.74003
GIPC1	0.73983
AFAP1L2	0.739083
WWP1	0.738813
IFI27L1	0.737418
WDR1	0.736739
ARID3B	0.736736
RALA	0.736727
C17orf28	0.735966
TMEM30B	0.735454
METTL7B	0.735277
NAPG	0.735003
CTDSP1	0.734613
TMC5	0.733602
SLC9A8	0.733329
BAZ1A	0.732851
BRI3BP	0.732715
SLC35F5	0.732541
CLSTN1	0.732299
PDIA3	0.73095
ERAP1	0.730322
TST	0.73
PCYT2	0.729999
ARHGAP32	0.729977
CHMP2A	0.729394
EDF1	0.728395
CALR	0.728244
LOC100505576	0.727987
FBXW5	0.726904
PRELID2	0.726747
FEM1C	0.726464
CASZ1	0.725035
XPNPEP1	0.724964
STEAP1	0.724832
RARRES1	0.724831
ARF4	0.724023
ANXA2	0.723945
C22orf13	0.723908
DDT	0.723213
PPCS	0.722424
LETM1	0.722179
ARHGAP1	0.722176
TRAM1	0.721707
TFG	0.721654
PNKD	0.72149
RBM3	0.721056
ATAD2B	0.720828
CREB3L2	0.720811
CLIP1	0.720727
MICALL2	0.719861
FBXL6	0.719672
JAK2	0.719581
MYO5B	0.719392
HMGCR	0.717952
SERINC1	0.717682
ERBB3	0.71757
INF2	0.717448
RABGAP1L	0.717233
TUBA1C	0.716816
PTPRE	0.716401
C14orf43	0.716217
DEDD2	0.716159
SH3GLB1	0.71605
GPR39	0.715788
METRNL	0.715481
C19orf10	0.715477
ERRFI1	0.715021
MFSD1	0.71462
ACTG1	0.714575
CEBPG	0.714536
VSIG10	0.71394
RAI14	0.713535
SDF4	0.712783
CALM3	0.711491
GNG5	0.710929
ARHGAP26	0.710607
C10orf58	0.710161
KIAA1522	0.709743
HM13	0.709723
CLMN	0.70971
FRYL	0.70802
BEND7	0.707872
TESK1	0.707482
IFT172	0.705313
BAK1	0.704883
ARRB1	0.704202
SERPINB5	0.703885
C16orf72	0.703466
CTNNBIP1	0.703376
ARHGAP17	0.703231
CNKSR1	0.703214
UNC13B	0.703202
UTRN	0.702194
NIPAL1	0.701858
ELOVL7	0.701632
ITPR3	0.70143
RPS6KA4	0.700926
SSBP3	0.700757
PRELID1	0.700628
PNPLA3	0.699669
LOC100289019	0.699525
ATP7A	0.6983
SHROOM3	0.698294
CNNM4	0.697505
CTNND1	0.697099
PLEK2	0.697028
TMEM189	0.696796
SH3D19	0.69677
SKAP2	0.696168
RSPRY1	0.695954
SH3BP2	0.69454
PPP1R36	0.694357
MBOAT1	0.694089
COPG1	0.693711
SIPA1L3	0.693483
ACLY	0.693404
TTLL12	0.693065
ACBD3	0.693029
MYH14	0.692888
LACC1	0.692826
PPIC	0.690836
PPP1R3B	0.690281
USP12	0.68992
MIDN	0.689294
ARPC1A	0.68878
CERK	0.68869
C9orf46	0.688569
RIPK4	0.688493
ST3GAL1	0.688336
ARHGEF18	0.687671
ACP2	0.687451
PRKCZ	0.687099
BCL2L2	0.686211
CYTH1	0.685935
AKAP9	0.685806
CARD11	0.685582
ATG16L1	0.685157
ITM2B	0.684382
GOLPH3L	0.684206
VAPA	0.683528
GOLIM4	0.682977
TMEM38A	0.68253
ESYT2	0.68233
MAL2	0.681844
ITGB1	0.681618
LRRC59	0.680966
ZDHHC3	0.680502
ACSL1	0.679329
NRP1	0.679162
TOM1	0.679123
ORMDL2	0.678464
SLC2A1	0.678283
SLC26A6	0.678113
MMP14	0.677787
RNF128	0.676588
RAB8A	0.67605
UBE2A	0.676008
IRF1	0.673979
ABCC3	0.673686
METTL7A	0.673577
DNAJB2	0.672047
RIPK1	0.672043
FBLIM1	0.671895
RBCK1	0.671894
URGCP	0.67175
PCDH1	0.671485
DCAF6	0.671262
LASP1	0.67109
LRP1	0.670591
EPB41L4A	0.670247
CARD10	0.669688
C12orf35	0.669456
GPRC5A	0.669144
C10orf118	0.669102
SLC31A1	0.668791
PLCE1	0.668658
CMPK1	0.668354
MGST1	0.668274
ARFGEF1	0.668013
CAMK2D	0.667835
ARHGAP21	0.667498
RAB6B	0.667078
MATL2963	0.666777
ZFAND2B	0.666701
BCL2L14	0.666115
OS9	0.666067
ARHGDIB	0.666047
GPR108	0.665729
PDK1	0.665413
BTG1	0.66505
OSBPL7	0.66471
DOLPP1	0.66417
DBI	0.664102
PDGFA	0.663383
TBC1D23	0.66303
LZIC	0.662907
TNFRSF11A	0.662836
ATP11B	0.662389
ETFA	0.662216
PWWP2B	0.661134
GCC2	0.660877
TMPRSS4	0.660843
ARHGEF35	0.660666
PPP1R11	0.66037
TFRC	0.660122
CPT2	0.66007
PDE8A	0.659282
UFM1	0.658892
FLJ23867	0.658716
ARMC7	0.658618
SSFA2	0.658131
APOL1	0.657748
PPP4R1	0.657405
CTTN	0.657316
LOC652276	0.657262
ZDHHC5	0.657136
ITSN1	0.657069
RAB6A	0.656796
RRAS	0.656693
C17orf59	0.65642
PDXDC2P	0.656348
DMXL1	0.655583
AKAP1	0.654644
RTCD1	0.6546
RAP1B	0.65445
LPIN2	0.654288
DNAJC25	0.654076
CHMP3	0.65376
GOLGA5	0.653248
TPRN	0.652663
ADAM10	0.651015
EIF5	0.650475
SGSM3	0.650294
SCFD1	0.649758
BTBD9	0.649136
CHMP4B	0.648284
RREB1	0.648265
MSLN	0.647702
NCOA4	0.647521
ALS2CL	0.646905
CROT	0.646144
SLC33A1	0.645786
RRAGC	0.645146
PCK2	0.64502
PPP1CA	0.644933
CYB561	0.644856
PNRC2	0.644721
CDC42EP4	0.644602
MARVELD2	0.644531
BANK1	0.644443
PDCD10	0.644426
STK39	0.644283
ITPRIPL2	0.642959
ATP6V0A1	0.642884
SLC1A5	0.642485
ALG14	0.641864
OSBPL11	0.641554
ZNF654	0.641339
SLC1A1	0.641283
PIGG	0.641075
SWAP70	0.640502
BZW1	0.640403
ACAA1	0.639944
IDH2	0.639839
LNX2	0.639087
DBNL	0.638909
DGKQ	0.63874
ARHGAP12	0.638619
PARD6B	0.638037
CDKN1A	0.637622
GRTP1	0.637481
MPPE1	0.636901
DKFZP586I1420	0.636312
SLC35D2	0.63618
SNRK	0.636159
LAMTOR3	0.636103
LSR	0.635321
USP15	0.635001
FAM46A	0.634277
CTSZ	0.634156
MAST2	0.634022
OAZ1	0.633549
PPP2R3C	0.633115
KIFAP3	0.632573
SEC31A	0.632272
CDC42	0.6322
PARP3	0.631983
TMEM181	0.631475
TMOD3	0.631385
SLC25A13	0.630449
PIK3R3	0.62981
HNMT	0.629186
DENND4C	0.628995
VPS13D	0.628665
NFE2L1	0.627331
OBFC1	0.626962
WASF2	0.626892
EGLN1	0.626862
PIK3CB	0.626816
ARF3	0.626412
ESRP2	0.625933
IDH1	0.625913
NUDT16	0.625707
DOPEY2	0.625326
ACTR2	0.625126
STRN	0.624869
BROX	0.62483
LAMA3	0.624477
PTER	0.624386
CCNDBP1	0.6243
HSH2D	0.624236
SUCLG2	0.623634
CAPZB	0.623583
YIPF5	0.623169
FBP1	0.623047
SNAP23	0.620623
PRRG2	0.620565
CAPN2	0.620524
STK24	0.620463
RHOG	0.619783
SYNJ1	0.619564
C5orf30	0.619516
CXADR	0.619454
RAC1	0.6194
TXNRD1	0.619073
PHF11	0.618696
FLJ42627	0.618295
LPGAT1	0.618002
TPM3	0.617545
ATP6V0C	0.617275
VDR	0.61655
COQ10B	0.616341
DDA1	0.616108
TWF1	0.615764
TMEM97	0.615514
TPCN1	0.614723
PNP	0.614497
CHMP1A	0.614351
WSB1	0.614222
FAM3C	0.613646
USP54	0.613241
MAPRE2	0.61279
TBC1D8B	0.612638
SEC23A	0.61254
CISD3	0.612236
SNX3	0.611306
FKBP2	0.611185
VPS37B	0.610811
SEL1L	0.610744
FAM32A	0.61058
P4HA1	0.610086
GSDMD	0.60975
CXorf26	0.609494
OPN3	0.609269
BET1L	0.608904
NAA60	0.608462
DIP2B	0.608437
FAM198B	0.608009
SPAG4	0.607679
MIER1	0.607426
DDR1	0.607405
PIAS1	0.607393
OGDH	0.607352
HBP1	0.607167
MYO1D	0.604091
SPINT2	0.60385
HIC2	0.603294
CDCP1	0.603199
APAF1	0.6023
TBC1D1	0.602184
KLK10	0.601919
IL20RA	0.601784
WDR55	0.601717
TMEM9B	0.601346
TMEM59	0.601127
TNFRSF10D	0.600585
YPEL2	0.600486
ELL	0.600454
PANK3	0.600162
CDR2L	0.600145
AP3S1	0.599465
HSBP1L1	0.599243
ARHGAP10	0.599197
PDCD6IP	0.599164
KANSL1	0.598826
PMVK	0.598486
PSMD1	0.598282
FOXN2	0.597229
TUBB6	0.597183
HDHD3	0.596913
PLEKHA6	0.596776
PGRMC1	0.5953
STIM2	0.59506
PPL	0.594976
C12orf75	0.594893
MLLT3	0.594132
MAFK	0.593641
IQCE	0.592863
ICA1	0.5921
SNX4	0.592084
MAP4K3	0.591617
ANXA11	0.591613
DHCR24	0.591091
EPS8L3	0.590994
SOS2	0.59057
OAF	0.590469
ACAP2	0.590095
LCOR	0.589797
GHITM	0.589562
ATP2B1	0.589094
CCDC125	0.589017
CLINT1	0.589
GSR	0.588916
REEP3	0.588793
CALM1	0.588764
HMOX2	0.588763
NADK	0.588606
ATP6V0B	0.588371
SEMA3B	0.588218
RPN1	0.58794
UBR2	0.587911
CDC42SE2	0.587519
TMEM222	0.586392
GLG1	0.5863
KIAA1609	0.58565
MUT	0.584853
SAMD10	0.584113
SLAIN2	0.58392
NUMB	0.58385
NFKBIB	0.583616
OCLN	0.583588
ACTB	0.583062
MYO6	0.582867
DNAJC5	0.582752
MPZL2	0.582191
PPP1R13L	0.581763
FOXD2	0.581676
ARRDC4	0.581448
ATP9B	0.581325
CALM2	0.581013
SLC38A10	0.579422
ATP5D	0.579296
TC2N	0.578906
REEP5	0.578608
DOT1L	0.578209
SLC35A1	0.577982
DHCR7	0.577982
HSPA5	0.577974
C4orf48	0.57786
C12orf23	0.5775
HMHA1	0.577305
EIF6	0.577118
SEC13	0.57711
HADHA	0.575908
GSTK1	0.574998
SH3RF2	0.574885
GTF2E2	0.574373
SH3KBP1	0.573537
FAM63B	0.573446
LEPROT	0.572622
FAM126B	0.572518
N4BP1	0.571835
ADCY6	0.571737
BAD	0.570641
CCDC120	0.570575
FAM73B	0.569608
LUZP1	0.569525
UBE4A	0.569259
CCDC88C	0.568934
C7orf49	0.5681
IL17RA	0.568028
AUP1	0.567742
VDAC1	0.567726
PICALM	0.565761
DAD1	0.565298
DNAJC10	0.565101
SSH3	0.564621
HTATIP2	0.564434
TMF1	0.564342
STX12	0.564197
ZMYND8	0.563461
MAP3K2	0.563169
SPCS3	0.56304
ARPC4	0.562933
RELB	0.562834
B2M	0.562035
SPR	0.561842
CLTC	0.561178
NDUFA1	0.560601
PGRMC2	0.560455
WBP2	0.560262
PHF23	0.560222
VPS4B	0.560134
N4BP2	0.559814
NR3C1	0.559497
MPDU1	0.557628
ATG5	0.55615
MUC20	0.555917
ARF6	0.555505
LOC388692	0.555089
PPM1A	0.554467
SOWAHC	0.55446
FBXO34	0.554162
ASS1	0.553947
CD24	0.55361
SNX33	0.553525
SMAD1	0.552249
PPARA	0.551988
YKT6	0.551961
SMEK2	0.551937
PLOD3	0.551911
SERTAD2	0.551438
MAX	0.551063
SLC35B1	0.550546
MAN2B2	0.55046
TSPAN15	0.550405
MGAT1	0.550112
KIAA0247	0.55006
AP1G1	0.550033
YIPF6	0.549231
RNF181	0.549065
LPIN1	0.547899
ATL3	0.547707
NOSTRIN	0.547683
AP3B1	0.547591
AZI2	0.546866
MYL12B	0.54668
RAB2A	0.546505
KCTD10	0.546161
ATP10B	0.545879
UBAP1	0.545547
IL32	0.544356
FDFT1	0.544329
INO80C	0.544086
MAGT1	0.543963
MRPS6	0.542831
OSTC	0.542624
CREB3	0.542581
TET2	0.542203
FAM83H	0.541769
TMEM125	0.541673
PDSS2	0.540962
MGAT4B	0.540317
MYO1C	0.540161
ZG16B	0.539758
C10orf116	0.539655
HOXB7	0.539624
ZNF562	0.539618
TIMP1	0.539299
ZNF219	0.53922
PRKAA1	0.53914
EVPL	0.538848
SAR1B	0.538098
SLC29A3	0.53804
SHOC2	0.537938
MED15	0.537316
C6orf132	0.53604
DNAJB11	0.53593
CACNB3	0.535532
FNDC3A	0.534534
ATPIF1	0.534464
LYN	0.534392
COX7B	0.534348
NACC2	0.533749
RCOR1	0.533465
VPS28	0.533048
MYL6	0.532982
SHC1	0.532792
ATG9A	0.532624
SMAD3	0.532611
SREK1IP1	0.532402
FAM135A	0.53234
SMAGP	0.532328
TMEM214	0.531844
SMARCA2	0.531369
TPM1	0.530989
SERP1	0.530636
VEGFA	0.529923
COPB1	0.52967
LRRC8A	0.5296
ABLIM1	0.529101
MNT	0.52909
LEO1	0.528962
PMM2	0.52838
FXC1	0.528309
NANS	0.528199
PGGT1B	0.528166
HYOU1	0.528087
FAM162A	0.528046
ARFIP2	0.528026
VPS37C	0.527969
ARFRP1	0.527282
MBNL1	0.527277
PRR14L	0.527219
UBL3	0.527168
JUP	0.52688
KRT8	0.525395
CAMSAP3	0.524779
SOCS5	0.5246
WDR13	0.524501
C5orf43	0.523698
SLK	0.523159
RNPEPL1	0.522983
MFSD5	0.521944
FRMD8	0.521867
NDUFA6	0.521023
POR	0.52078
RAB3D	0.520102
AP1AR	0.519924
FOXO3	0.51972
EFCAB4A	0.519684
MAEA	0.519608
ESRP1	0.519554
PPAPDC1B	0.51895
MAVS	0.518443
ORAI3	0.517445
ARCN1	0.517391
GLRX2	0.517088
TOB2	0.516942
PKN2	0.516699
PCGF5	0.515969
DNAJC13	0.515777
LIPH	0.515692
PARP4	0.515392
CXorf23	0.514671
GAK	0.514646
HPS1	0.514643
MKNK2	0.514273
MUDENG	0.513895
SPHK2	0.513857
GORASP2	0.513811
[truncated: 2,442 more rows]
