# Supplementary material for: Vitamin D opposes multilineage cell differentiation induced by Notch inhibition and BMP4 pathway activation in human colon organoids
Source: Cell Death Dis. 2024 Apr 29;15(4):301. doi: 10.1038/s41419-024-06680-z (PMC11058856; doi:10.1038/s41419-024-06680-z)
Supplement: Supplementary file 5 — Supplementary Table S4 [file 41419_2024_6680_MOESM5_ESM.xlsx]

## Sheet: Hoja1
Supplementary Table S4. List of genes regulated by calcitriol (100 nM) in colon normal organoids upon 48 h incubation in B + D medium identified by RNA-seq assay (q < 0.05).
Gene name	log2FoldChange
CYP24A1	6.3242
PRSS33	2.963
CYP3A4	2.86667
TRPV6	2.83216
SULT1C2	2.0484
CYP2B6	1.89183
CP	1.842
FAM116B	1.78376
KLK6	1.65129
ABCC2	1.63413
IFITM10	1.57818
MFI2	1.53504
KIAA1324L	1.44198
SEPP1	1.25555
SLC30A10	1.2511
RARRES1	1.149
AKAP12	1.11161
PRR5L	1.02681
NBPF1	1.02391
MYH15	0.988696
EFTUD1	0.974098
LTB	0.888371
MMP7	0.863706
TMEM37	0.858952
SEC14L1	0.825976
SECTM1	0.817767
ARID3B	0.771788
BLVRA	0.768445
CCDC99	0.730597
OXTR	0.669624
CEACAM6	0.661337
FER1L6	0.655428
DCBLD2	0.651706
TIMP2	0.636903
SRI	0.630383
AHNAK2	0.623636
PTRF	0.616956
ATP2B1	0.604148
TM4SF4	0.550155
CTSD	0.53253
CYP3A5	0.515277
DPP4	0.506487
CDA	0.475746
CLU	0.474711
KLK7	0.469128
FLNA	0.439631
SERINC2	0.438186
FTH1	0.435353
BMP4	0.392363
S100A4	0.372359
ETHE1	-0.316812
CAPN5	-0.358925
APOL6	-0.374547
GGT6	-0.380872
CRIP1	-0.38607
REG4	-0.386437
MUC1	-0.393947
GALNT12	-0.413293
ALDH3A1	-0.423767
C12orf57	-0.442259
TSPAN13	-0.448479
TMEM92	-0.46521
AGR2	-0.479831
FAM3D	-0.494436
TRIM31	-0.504206
BHLHE41	-0.511278
OAS1	-0.522164
KLK1	-0.533407
TCEA3	-0.555982
KLF4	-0.559343
LCN2	-0.564273
MMP28	-0.568895
AQP5	-0.578049
SPINK5	-0.57823
NDRG2	-0.594158
DUOX2	-0.611403
SLPI	-0.616615
TFF3	-0.618764
ASS1	-0.620167
CHAC1	-0.621107
SLC16A9	-0.647334
SPINK4	-0.651141
TFF1	-0.663686
PPP1R1B	-0.666663
VSIG2	-0.670755
PI3	-0.698023
CCK	-0.756046
ST3GAL4	-0.785267
TMC4	-0.79172
PCK1	-0.83296
ADRA2A	-0.871911
PSCA	-0.877786
PHGDH	-0.928588
SULT1B1	-0.998028
PIGR	-1.01408
S100P	-1.17023
MFSD4	-1.19045
NUPR1	-1.24761
MUC2	-1.39024
TFF2	-1.58606
FCGBP	-1.88986
DMBT1	-2.00386
AIFM3	-2.20539
