# Supplementary material for: Vitamin D opposes multilineage cell differentiation induced by Notch inhibition and BMP4 pathway activation in human colon organoids
Source: Cell Death Dis. 2024 Apr 29;15(4):301. doi: 10.1038/s41419-024-06680-z (PMC11058856; doi:10.1038/s41419-024-06680-z)
Supplement: Supplementary file 6 — Supplementary Table S5 [file 41419_2024_6680_MOESM6_ESM.xlsx]

## Sheet: Hoja1
Supplementary Table S5. Clinico-pathological characteristics of the patients and mutational status of tumor organoids.
Organoids derived from human colon normal tissue
Patient	Age	Sex	Tumor localization	T	N	M
#43	47	Female	Right colon	4	2	1
#47	68	Female	Rectum	0	0	0
#54	47	Male	Left colon	3	1	0
#67	67	Male	Left colon	0	0	0
#73	40	Female	Left colon	3	1	0
#85	68	Male	Left colon	3	0	0
#86	67	Male	Right colon	0	0	0
#87	69	Male	Right colon	2	0	0
#88	83	Female	Right colon	4	1	0
#89	41	Male	Left colon	4	2	1
#92	58	Male	Left colon	3	2	0
#101	71	Female	Right colon	2	0	0
#110	57	Male	Left colon	3	0	0
#113	71	Male	Left colon	3	0	0
#130	59	Male	Rectum	2	1	0
#141	65	Male	Right colon	3	0	0
#143	69	Male	Right colon	0	0	0
#146	58	Male	Rectum	1	0	0
#158	55	Male	Rectum	0	0	0
#159	64	Male	Right colon	3	1	0
#161	71	Female	Cecum	1	0	0
#163	77	Male	Right colon	4	1	0
#166	88	Female	Sigma	4	1	0
#168	56	Male	Right colon	4	0	0
#170	57	Male	Right colon	1	0	0
#172	68	Male	Right colon	3	0	0
Organoids derived from human colon tumor tissue
Patient	Age	Sex	Tumor localization	T	N	M
#30	81	Male	Left colon	4	1	0
#48	83	Male	Left colon	4	1	0
#53	81	Male	Left colon	3	0	0
#66	76	Male	Left colon	3	0	0
T: size or direct extension of the primary tumor; N: degree of spread to regional lymph nodes; M: presence of distant metastases (www.uicc.org/resources/tnm)
Patient	Mutations
#30	APC	Frame-shift deletion
	TP53	Non-synonymous SNV
	KRAS	Non-synonymous SNV
	FBXW7	Non-synonymous SNV
	PTEN	Non-synonymous SNV
#48	APC	Stop-gain
	TP53	Frame-shift insertion
	SBDS	Non-synonymous SNV
#53	KRAS	Non-synonymous SNV
	CTNNB1	Non-synonymous SNV
	SBDS	Non-synonymous SNV
	MTCO1	Non-synonymous SNV
#66	APC	Stop-gain
	NRAS	Missense variant
